# Supplementary material for: Function and Characterization of an Alanine Dehydrogenase Homolog From Nocardia seriolae
Source: Front Vet Sci. 2022 Jan 12;8:801990. doi: 10.3389/fvets.2021.801990 (PMC8790279; doi:10.3389/fvets.2021.801990)
Supplement: Supplementary file 1 [file Data_Sheet_1.XLSX]

## Sheet: Sheet1
N	Unused	Total	%Cov	%Cov(50)	%Cov(95)	Accessions	Names	Used	Annotation	Contrib	Conf	Sequence	Modifications	Cleavages	dMass	Prec MW	Prec m/z	Theor MW	Theor m/z	Theor z	Sc	Spectrum	Specific	Time	PrecursorSignal	PrecursorElution
414	4	7.34	9.114	9.114	9.114	tr|A0A0B8NC90|A0A0B8NC90_9NOCA	Alanine dehydrogenase OS=Nocardia seriolae GN=NS07_v2contig00124-0007 PE=3 SV=1			2	99	IALTPAGAGELTR			-0.00169654	1268.71	635.361	1268.71	635.362	2	12	1.1.1.992.24	1	12.6564	135.497	12.6296
414	4	7.34	9.114	9.114	9.114	tr|A0A0B8NC90|A0A0B8NC90_9NOCA	Alanine dehydrogenase OS=Nocardia seriolae GN=NS07_v2contig00124-0007 PE=3 SV=1			2	99	SGITAIAYETVR			-0.0240164	1279.65	640.834	1279.68	640.846	2	12	1.1.1.1017.22	1	13.8893	92.5016	13.9635
414	4	7.34	9.114	9.114	9.114	tr|A0A0B8NC90|A0A0B8NC90_9NOCA	Alanine dehydrogenase OS=Nocardia seriolae GN=NS07_v2contig00124-0007 PE=3 SV=1			0	99	EPIAEEYSR			0.00624688	1092.52	547.265	1092.51	547.262	2	10	1.1.1.925.22	0	9.3477	318.21	9.2741
414	4	7.34	9.114	9.114	9.114	tr|A0A0B8NC90|A0A0B8NC90_9NOCA	Alanine dehydrogenase OS=Nocardia seriolae GN=NS07_v2contig00124-0007 PE=3 SV=1			0	99	VKEPIAEEYSR		missed K-E@2	-0.00149479	1319.67	660.843	1319.67	660.843	2	15	1.1.1.913.29	0	8.7616	2275.24	8.7298
414	4	7.34	9.114	9.114	9.114	tr|A0A0B8NC90|A0A0B8NC90_9NOCA	Alanine dehydrogenase OS=Nocardia seriolae GN=NS07_v2contig00124-0007 PE=3 SV=1			0	99	VKEPIAEEYSR		missed K-E@2	-0.00149479	1319.67	660.843	1319.67	660.843	2	13	1.1.1.910.25	0	8.6086	2275.24	8.7298
414	4	7.34	9.114	9.114	9.114	tr|A0A0B8NC90|A0A0B8NC90_9NOCA	Alanine dehydrogenase OS=Nocardia seriolae GN=NS07_v2contig00124-0007 PE=3 SV=1			0	98.63	VKEPIAEEYSR	Carbamidomethyl@N-term	missed K-E@2	0.00293615	1376.7	459.906	1376.69	459.905	3	12	1.1.1.914.4	0	8.7859	621.802	8.7793
